# Supplementary material for: Effects of Dietary Yeast β-1,3/1,6-D-Glucan on Immunomodulation in RAW 264.7 Cells and Methotrexate-Treated Rat Models
Source: Int J Mol Sci. 2024 Oct 14;25(20):11020. doi: 10.3390/ijms252011020 (PMC11508109; doi:10.3390/ijms252011020)
Supplement: Supplementary file 1 [file ijms-25-11020-s001.zip]

Archive with 1 entries (1 files):
- ijms-3248229-supplementary.pdf
